# Supplementary material for: A High-Sensitivity Troponin I Rapid Assay vs. a High-Sensitivity Troponin T Routine Assay in Acute Chest Pain Patients: A Prospective Monocentric Study
Source: J Clin Med. 2025 May 15;14(10):3456. doi: 10.3390/jcm14103456 (PMC12112038; doi:10.3390/jcm14103456)
Supplement: Supplementary file 1 [file jcm-14-03456-s001.zip]

Archive with 1 entries (1 files):
- jcm-3598394-supplementary.pdf
